# Supplementary material for: Beyond Motor Deficits: Environmental Enrichment Mitigates Huntington’s Disease Effects in YAC128 Mice
Source: Int J Mol Sci. 2023 Aug 9;24(16):12607. doi: 10.3390/ijms241612607 (PMC10454852; doi:10.3390/ijms241612607)
Supplement: Supplementary file 1 [file ijms-24-12607-s001.zip]

Archive with 1 entries (1 files):
- ijms-2510581-supplementary.pdf
